# Supplementary material for: Network pharmacology combined with molecular docking and experimental verification to elucidate the effect of flavan-3-ols and aromatic resin on anxiety
Source: Sci Rep. 2024 Apr 29;14:9799. doi: 10.1038/s41598-024-58877-z (PMC11058257; doi:10.1038/s41598-024-58877-z)
Supplement: Supplementary file 3 — Supplementary Table S3. [file 41598_2024_58877_MOESM3_ESM.xlsx]

## Sheet: Table 3 Topological Parameters 
Table S3 Topological Parameters
AverageShortestPathLength	Betweenness	BetweennessCentrality	Closeness	ClosenessCentrality	ClusteringCoefficient	Degree	Eccentricity	EdgeCount	Eigenvector	Indegree	Information	IsSingleNode	LAC	name	NeighborhoodConnectivity	Network	Outdegree	PartnerOfMultiEdgedNodePairs	selected	SelfLoops	shared name	Stress	Subgragh
1	13844.1	0	0.371046	1	0	45	1	45	0.0910448	0	2.41405	FALSE	0	Catechin	2.43182	0	45	1	FALSE	0	Catechin	0	34096.9
0	1374.79	0	0.411051	0	0	4	0	4	0.0479774	4	1.69108	FALSE	0	CA3	81.25	0	0	0	FALSE	0	CA3	0	9800.17
0	1374.79	0	0.411051	0	0	4	0	4	0.0479772	4	1.69108	FALSE	0	CA4	81.25	0	0	0	FALSE	0	CA4	0	9800.12
0	0	0	0.27087	0	0	1	0	1	0.0059962	1	1.12438	FALSE	0	Ca15	44	0	0	0	FALSE	0	Ca15	0	158.124
0	583.905	0	0.35967	0	0	3	0	3	0.0341031	3	1.56003	FALSE	0	PTGS1	75	0	0	0	FALSE	0	PTGS1	0	4892.23
0	3375.66	0	0.504967	0	0	6	0	6	0.103519	6	1.87066	FALSE	0	CA7	87.5	0	0	0	FALSE	0	CA7	0	42096.6
0	0	0	0.27087	0	0	1	0	1	0.0059958	1	1.12438	FALSE	0	Iap	44	0	0	0	FALSE	0	Iap	0	158.107
0	0	0	0.27087	0	0	1	0	1	0.00599579	1	1.12438	FALSE	0	NOS3	44	0	0	0	FALSE	0	NOS3	0	158.106
0	3375.66	0	0.504967	0	0	6	0	6	0.103519	6	1.87066	FALSE	0	CA6	87.5	0	0	0	FALSE	0	CA6	0	42096.6
0	3375.66	0	0.504967	0	0	6	0	6	0.103519	6	1.87066	FALSE	0	CA5B	87.5	0	0	0	FALSE	0	CA5B	0	42096.6
0	3375.66	0	0.504967	0	0	6	0	6	0.103519	6	1.87066	FALSE	0	CA5A	87.5	0	0	0	FALSE	0	CA5A	0	42096.6
0	127.193	0	0.314433	0	0	2	0	2	0.0215431	2	1.3816	FALSE	0	ALPL	72	0	0	0	FALSE	0	ALPL	0	1956.89
0	3375.66	0	0.504967	0	0	6	0	6	0.103519	6	1.87066	FALSE	0	CA12	87.5	0	0	0	FALSE	0	CA12	0	42096.6
0	0	0	0.27087	0	0	1	0	1	0.0059958	1	1.12438	FALSE	0	recA	44	0	0	0	FALSE	0	recA	0	158.106
0	3375.66	0	0.504967	0	0	6	0	6	0.103519	6	1.87066	FALSE	0	CA9	87.5	0	0	0	FALSE	0	CA9	0	42096.6
0	3375.66	0	0.504967	0	0	6	0	6	0.103519	6	1.87066	FALSE	0	CA1	87.5	0	0	0	FALSE	0	CA1	0	42096.6
0	3375.66	0	0.504967	0	0	6	0	6	0.103519	6	1.87066	FALSE	0	CA2	87.5	0	0	0	FALSE	0	CA2	0	42096.6
0	0	0	0.27087	0	0	1	0	1	0.0059958	1	1.12438	FALSE	0	ZWF1	44	0	0	0	FALSE	0	ZWF1	0	158.106
0	127.193	0	0.314433	0	0	2	0	2	0.0215431	2	1.3816	FALSE	0	PGF	72	0	0	0	FALSE	0	PGF	0	1956.89
0	0	0	0.27087	0	0	1	0	1	0.0059958	1	1.12438	FALSE	0	fabG	44	0	0	0	FALSE	0	fabG	0	158.106
0	127.193	0	0.314433	0	0	2	0	2	0.0215431	2	1.3816	FALSE	0	FUT4	72	0	0	0	FALSE	0	FUT4	0	1956.89
0	0	0	0.27087	0	0	1	0	1	0.0059958	1	1.12438	FALSE	0	fabZ	44	0	0	0	FALSE	0	fabZ	0	158.106
0	127.193	0	0.314433	0	0	2	0	2	0.0215431	2	1.3816	FALSE	0	PGD	72	0	0	0	FALSE	0	PGD	0	1956.89
0	127.193	0	0.314433	0	0	2	0	2	0.0215431	2	1.3816	FALSE	0	ST3GAL3	72	0	0	0	FALSE	0	ST3GAL3	0	1956.89
0	0	0	0.27087	0	0	1	0	1	0.0059958	1	1.12438	FALSE	0	Top1	44	0	0	0	FALSE	0	Top1	0	158.106
0	0	0	0.27087	0	0	1	0	1	0.0059958	1	1.12438	FALSE	0	Mmp2	44	0	0	0	FALSE	0	Mmp2	0	158.106
0	127.193	0	0.314433	0	0	2	0	2	0.0215431	2	1.3816	FALSE	0	TAS2R31	72	0	0	0	FALSE	0	TAS2R31	0	1956.89
0	0	0	0.27087	0	0	1	0	1	0.0059958	1	1.12438	FALSE	0	Arpp19	44	0	0	0	FALSE	0	Arpp19	0	158.106
0	0	0	0.27087	0	0	2	0	2	0.0059958	2	1.3816	FALSE	0	fabI	44	0	0	1	FALSE	0	fabI	0	158.106
0	127.193	0	0.314433	0	0	2	0	2	0.0215431	2	1.3816	FALSE	0	VEGFA	72	0	0	0	FALSE	0	VEGFA	0	1956.89
0	583.905	0	0.35967	0	0	3	0	3	0.0341032	3	1.56003	FALSE	0	FUT7	75	0	0	0	FALSE	0	FUT7	0	4892.25
0	0	0	0.27087	0	0	1	0	1	0.0059958	1	1.12438	FALSE	0	Arg1	44	0	0	0	FALSE	0	Arg1	0	158.106
0	127.193	0	0.314433	0	0	2	0	2	0.0215431	2	1.3816	FALSE	0	KLK2	72	0	0	0	FALSE	0	KLK2	0	1956.89
0	0	0	0.27087	0	0	1	0	1	0.0059958	1	1.12438	FALSE	0	sssIM	44	0	0	0	FALSE	0	sssIM	0	158.106
0	127.193	0	0.314433	0	0	2	0	2	0.0215431	2	1.3816	FALSE	0	CYP1B1	72	0	0	0	FALSE	0	CYP1B1	0	1956.89
0	0	0	0.27087	0	0	1	0	1	0.0059958	1	1.12438	FALSE	0	resT	44	0	0	0	FALSE	0	resT	0	158.182
0	0	0	0.27087	0	0	1	0	1	0.0059958	1	1.12438	FALSE	0	Sqle	44	0	0	0	FALSE	0	Sqle	0	158.181
0	127.193	0	0.314433	0	0	2	0	2	0.0215431	2	1.3816	FALSE	0	CBR1	72	0	0	0	FALSE	0	CBR1	0	1956.89
0	0	0	0.27087	0	0	1	0	1	0.0059958	1	1.12438	FALSE	0	Qdpr	44	0	0	0	FALSE	0	Qdpr	0	42429.2
0	0	0	0.27087	0	0	1	0	1	0.0059958	1	1.12438	FALSE	0	sub-1	44	0	0	0	FALSE	0	sub-1	0	491.718
0	0	0	0.27087	0	0	1	0	1	0.0059958	1	1.12438	FALSE	0	QDPR	44	0	0	0	FALSE	0	QDPR	0	236.879
0	0	0	0.27087	0	0	1	0	1	0.0059958	1	1.12438	FALSE	0	ALOX15	44	0	0	0	FALSE	0	ALOX15	0	3766.26
0	0	0	0.27087	0	0	1	0	1	0.0059958	1	1.12438	FALSE	0	nanH	44	0	0	0	FALSE	0	nanH	0	14228.3
0	1374.79	0	0.411051	0	0	4	0	4	0.0479774	4	1.69108	FALSE	0	ESR2	81.25	0	0	0	FALSE	0	ESR2	0	9800.17
0	0	0	0.27087	0	0	1	0	1	0.0059958	1	1.12438	FALSE	0	Esr1	44	0	0	0	FALSE	0	Esr1	0	158.156
1	35077.9	0	0.429577	1	0	100	1	100	0.235865	0	2.48458	FALSE	0	Epigallocatechin Gallate	2.13	0	100	0	FALSE	0	Epigallocatechin Gallate	0	224899
0	0	0	0.300789	0	0	1	0	1	0.0155473	1	1.12438	FALSE	0	KCNH2	100	0	0	0	FALSE	0	KCNH2	0	1018.31
0	387.25	0	0.357143	0	0	2	0	2	0.0294215	2	1.3816	FALSE	0	BACE1	100	0	0	0	FALSE	0	BACE1	0	14775.2
0	387.25	0	0.357143	0	0	2	0	2	0.0294215	2	1.3816	FALSE	0	MMP2	100	0	0	0	FALSE	0	MMP2	0	14775.3
0	0	0	0.300789	0	0	1	0	1	0.0155473	1	1.12438	FALSE	0	MMP14	100	0	0	0	FALSE	0	MMP14	0	1174.47
0	0	0	0.300789	0	0	1	0	1	0.0155473	1	1.12438	FALSE	0	BCL2	100	0	0	0	FALSE	0	BCL2	0	1174.62
0	408.714	0	0.355478	0	0	3	0	3	0.0710886	3	1.56003	FALSE	0	MAPT	100	0	0	0	FALSE	0	MAPT	0	19823.3
0	0	0	0.300789	0	0	1	0	1	0.0155473	1	1.12438	FALSE	0	DNMT1	100	0	0	0	FALSE	0	DNMT1	0	1019.81
0	0	0	0.300789	0	0	1	0	1	0.0155473	1	1.12438	FALSE	0	DYRK1A	100	0	0	0	FALSE	0	DYRK1A	0	1019.81
0	408.714	0	0.355478	0	0	3	0	3	0.0710886	3	1.56003	FALSE	0	APP	100	0	0	0	FALSE	0	APP	0	22421
0	408.714	0	0.355478	0	0	3	0	3	0.0710886	3	1.56003	FALSE	0	MAPK14	100	0	0	0	FALSE	0	MAPK14	0	22420.9
0	0	0	0.300789	0	0	1	0	1	0.0155473	1	1.12438	FALSE	0	TERT	100	0	0	0	FALSE	0	TERT	0	1018.31
0	408.714	0	0.355478	0	0	3	0	3	0.0710886	3	1.56003	FALSE	0	MET	100	0	0	0	FALSE	0	MET	0	19823.3
0	0	0	0.300789	0	0	1	0	1	0.0155473	1	1.12438	FALSE	0	ABCB1	100	0	0	0	FALSE	0	ABCB1	0	2981.07
0	0	0	0.300789	0	0	1	0	1	0.0155473	1	1.12438	FALSE	0	STAT1	100	0	0	0	FALSE	0	STAT1	0	2981.43
0	265.842	0	0.341928	0	0	2	0	2	0.0281074	2	1.3816	FALSE	0	SQLE	90.5	0	0	0	FALSE	0	SQLE	0	3320.65
0	408.714	0	0.355478	0	0	3	0	3	0.0710886	3	1.56003	FALSE	0	GABRA1 GABRB2 GABRG2	100	0	0	0	FALSE	0	GABRA1 GABRB2 GABRG2	0	19823.3
0	0	0	0.300789	0	0	1	0	1	0.0155473	1	1.12438	FALSE	0	MMP12	100	0	0	0	FALSE	0	MMP12	0	34650.4
0	0	0	0.300789	0	0	1	0	1	0.0155473	1	1.12438	FALSE	0	HIF1A	100	0	0	0	FALSE	0	HIF1A	0	34650.5
0	387.25	0	0.357143	0	0	2	0	2	0.0294215	2	1.3816	FALSE	0	MMP9	100	0	0	0	FALSE	0	MMP9	0	3674.27
0	0	0	0.300789	0	0	1	0	1	0.0155473	1	1.12438	FALSE	0	MMP13	100	0	0	0	FALSE	0	MMP13	0	3272.95
0	0	0	0.300789	0	0	1	0	1	0.0155473	1	1.12438	FALSE	0	ABCG2	100	0	0	0	FALSE	0	ABCG2	0	7524.32
0	0	0	0.300789	0	0	1	0	1	0.0155473	1	1.12438	FALSE	0	KLK1	100	0	0	0	FALSE	0	KLK1	0	1222.2
0	0	0	0.300789	0	0	1	0	1	0.0155473	1	1.12438	FALSE	0	ABCC1	100	0	0	0	FALSE	0	ABCC1	0	1378.4
0	2252.83	0	0.470679	0	0	5	0	5	0.0975229	5	1.7914	FALSE	0	CA13	96.2	0	0	0	FALSE	0	CA13	0	37304.7
0	0	0	0.300789	0	0	1	0	1	0.0155473	1	1.12438	FALSE	0	DNM1	100	0	0	0	FALSE	0	DNM1	0	18399.9
0	0	0	0.300789	0	0	1	0	1	0.0155473	1	1.12438	FALSE	0	KIT	100	0	0	0	FALSE	0	KIT	0	18399
0	408.714	0	0.355478	0	0	3	0	3	0.0710886	3	1.56003	FALSE	0	FGFR1	100	0	0	0	FALSE	0	FGFR1	0	19823.3
0	749.363	0	0.388041	0	0	3	0	3	0.0419816	3	1.56003	FALSE	0	MCL1	93.6667	0	0	0	FALSE	0	MCL1	0	7527.97
0	0	0	0.300789	0	0	1	0	1	0.0155473	1	1.12438	FALSE	0	SHBG	100	0	0	0	FALSE	0	SHBG	0	6499.67
0	0	0	0.300789	0	0	1	0	1	0.0155473	1	1.12438	FALSE	0	RAF1	100	0	0	0	FALSE	0	RAF1	0	76953.3
0	0	0	0.300789	0	0	1	0	1	0.0155473	1	1.12438	FALSE	0	BRAF	100	0	0	0	FALSE	0	BRAF	0	41633
0	408.714	0	0.355478	0	0	3	0	3	0.0710886	3	1.56003	FALSE	0	SNCA	100	0	0	0	FALSE	0	SNCA	0	60339.5
0	408.714	0	0.355478	0	0	3	0	3	0.0710886	3	1.56003	FALSE	0	DRD2	100	0	0	0	FALSE	0	DRD2	0	60340
0	0	0	0.300789	0	0	1	0	1	0.0155473	1	1.12438	FALSE	0	HSD17B2	100	0	0	0	FALSE	0	HSD17B2	0	1018.31
0	408.714	0	0.355478	0	0	3	0	3	0.0710886	3	1.56003	FALSE	0	ADORA3	100	0	0	0	FALSE	0	ADORA3	0	19823.3
0	0	0	0.300789	0	0	1	0	1	0.0155473	1	1.12438	FALSE	0	CELA1	100	0	0	0	FALSE	0	CELA1	0	39556.5
0	0	0	0.300789	0	0	1	0	1	0.0155473	1	1.12438	FALSE	0	PREP	100	0	0	0	FALSE	0	PREP	0	112435
0	0	0	0.300789	0	0	1	0	1	0.0155473	1	1.12438	FALSE	0	PDK1	100	0	0	0	FALSE	0	PDK1	0	33312.7
0	0	0	0.300789	0	0	1	0	1	0.0155473	1	1.12438	FALSE	0	TNF	100	0	0	0	FALSE	0	TNF	0	123794
0	387.25	0	0.357143	0	0	2	0	2	0.0294215	2	1.3816	FALSE	0	CHRNA7	100	0	0	0	FALSE	0	CHRNA7	0	57095.4
0	387.25	0	0.357143	0	0	2	0	2	0.0294215	2	1.3816	FALSE	0	HSP90AA1	100	0	0	0	FALSE	0	HSP90AA1	0	57095.6
0	0	0	0.300789	0	0	1	0	1	0.0155473	1	1.12438	FALSE	0	RPS6KB1	100	0	0	0	FALSE	0	RPS6KB1	0	1018.31
0	408.714	0	0.355478	0	0	3	0	3	0.0710886	3	1.56003	FALSE	0	AURKA	100	0	0	0	FALSE	0	AURKA	0	19823.3
0	749.363	0	0.388041	0	0	3	0	3	0.0419816	3	1.56003	FALSE	0	RXRA	93.6667	0	0	0	FALSE	0	RXRA	0	7527.97
0	0	0	0.300789	0	0	1	0	1	0.0155473	1	1.12438	FALSE	0	SERPINE1	100	0	0	0	FALSE	0	SERPINE1	0	1472.82
0	0	0	0.300789	0	0	1	0	1	0.0155473	1	1.12438	FALSE	0	SPHK2	100	0	0	0	FALSE	0	SPHK2	0	29385.8
0	0	0	0.300789	0	0	1	0	1	0.0155473	1	1.12438	FALSE	0	SPHK1	100	0	0	0	FALSE	0	SPHK1	0	37010.7
0	265.842	0	0.341928	0	0	2	0	2	0.0281074	2	1.3816	FALSE	0	POLB	90.5	0	0	0	FALSE	0	POLB	0	6494.24
0	265.842	0	0.341928	0	0	2	0	2	0.0281074	2	1.3816	FALSE	0	WDR5	90.5	0	0	0	FALSE	0	WDR5	0	6494.23
0	0	0	0.300789	0	0	1	0	1	0.0155473	1	1.12438	FALSE	0	NFE2L2	100	0	0	0	FALSE	0	NFE2L2	0	144362
0	0	0	0.300789	0	0	1	0	1	0.0155473	1	1.12438	FALSE	0	F11	100	0	0	0	FALSE	0	F11	0	99421.3
0	0	0	0.300789	0	0	1	0	1	0.0155473	1	1.12438	FALSE	0	PTPsigma	100	0	0	0	FALSE	0	PTPsigma	0	90228.6
0	0	0	0.300789	0	0	1	0	1	0.0155473	1	1.12438	FALSE	0	MAP2K2	100	0	0	0	FALSE	0	MAP2K2	0	410052
0	0	0	0.300789	0	0	1	0	1	0.0155473	1	1.12438	FALSE	0	MAP2K1	100	0	0	0	FALSE	0	MAP2K1	0	165692
0	408.714	0	0.355478	0	0	3	0	3	0.0710886	3	1.56003	FALSE	0	PIK3CA	100	0	0	0	FALSE	0	PIK3CA	0	19823.3
0	0	0	0.300789	0	0	1	0	1	0.0155473	1	1.12438	FALSE	0	PLA2G2A	100	0	0	0	FALSE	0	PLA2G2A	0	5250.04
0	0	0	0.300789	0	0	1	0	1	0.0155473	1	1.12438	FALSE	0	PLA2G5	100	0	0	0	FALSE	0	PLA2G5	0	2153.65
0	0	0	0.300789	0	0	1	0	1	0.0155473	1	1.12438	FALSE	0	PLA2G10	100	0	0	0	FALSE	0	PLA2G10	0	2004.08
0	408.714	0	0.355478	0	0	3	0	3	0.0710886	3	1.56003	FALSE	0	STAT3	100	0	0	0	FALSE	0	STAT3	0	19823.3
0	1440.87	0	0.429577	0	0	4	0	4	0.0849628	4	1.69108	FALSE	0	HSD11B1	100	0	0	0	FALSE	0	HSD11B1	0	28223.3
0	0	0	0.300789	0	0	1	0	1	0.0155473	1	1.12438	FALSE	0	EIF4A1	100	0	0	0	FALSE	0	EIF4A1	0	31775.1
0	0	0	0.300789	0	0	1	0	1	0.0155473	1	1.12438	FALSE	0	MELK	100	0	0	0	FALSE	0	MELK	0	2644.67
0	0	0	0.300789	0	0	1	0	1	0.0155473	1	1.12438	FALSE	0	YWHAG	100	0	0	0	FALSE	0	YWHAG	0	12827.3
0	0	0	0.300789	0	0	1	0	1	0.0155473	1	1.12438	FALSE	0	ALOX5AP	100	0	0	0	FALSE	0	ALOX5AP	0	2392.16
0	0	0	0.300789	0	0	1	0	1	0.0155473	1	1.12438	FALSE	0	NOX4	100	0	0	0	FALSE	0	NOX4	0	545586
0	0	0	0.300789	0	0	1	0	1	0.0155473	1	1.12438	FALSE	0	CYP19A1	100	0	0	0	FALSE	0	CYP19A1	0	138136
0	0	0	0.300789	0	0	1	0	1	0.0155473	1	1.12438	FALSE	0	MT-ND4	100	0	0	0	FALSE	0	MT-ND4	0	29176.2
0	0	0	0.300789	0	0	1	0	1	0.0155473	1	1.12438	FALSE	0	THRA	100	0	0	0	FALSE	0	THRA	0	119316
0	408.714	0	0.355478	0	0	3	0	3	0.0710886	3	1.56003	FALSE	0	THRB	100	0	0	0	FALSE	0	THRB	0	19823.3
0	749.363	0	0.388041	0	0	3	0	3	0.0419816	3	1.56003	FALSE	0	ESR1	93.6667	0	0	0	FALSE	0	ESR1	0	7527.97
0	0	0	0.300789	0	0	1	0	1	0.0155473	1	1.12438	FALSE	0	CCR5	100	0	0	0	FALSE	0	CCR5	0	29236.6
0	0	0	0.300789	0	0	1	0	1	0.0155473	1	1.12438	FALSE	0	PRKCQ	100	0	0	0	FALSE	0	PRKCQ	0	29228.3
0	265.842	0	0.341928	0	0	2	0	2	0.0281074	2	1.3816	FALSE	0	BCL2L1	90.5	0	0	0	FALSE	0	BCL2L1	0	3320.65
0	0	0	0.300789	0	0	1	0	1	0.0155473	1	1.12438	FALSE	0	TDP1	100	0	0	0	FALSE	0	TDP1	0	189620
0	0	0	0.300789	0	0	1	0	1	0.0155473	1	1.12438	FALSE	0	CSF1R	100	0	0	0	FALSE	0	CSF1R	0	189598
0	408.714	0	0.355478	0	0	3	0	3	0.0710886	3	1.56003	FALSE	0	FFAR1	100	0	0	0	FALSE	0	FFAR1	0	19823.3
0	0	0	0.300789	0	0	1	0	1	0.0155473	1	1.12438	FALSE	0	GCGR	100	0	0	0	FALSE	0	GCGR	0	1018.31
1	24235.4	0	0.407754	1	0	81	1	81	0.190641	0	2.4706	FALSE	0	Benzoic Acid	2.33333	0	81	0	FALSE	0	Benzoic Acid	0	152009
0	96.2715	0	0.326552	0	0	2	0	2	0.0264343	2	1.3816	FALSE	0	DAO	90.5	0	0	0	FALSE	0	DAO	0	3137.24
0	1191.05	0	0.397135	0	0	4	0	4	0.0819756	4	1.69108	FALSE	0	CA14	95.25	0	0	0	FALSE	0	CA14	0	26337.2
0	0	0	0.289924	0	0	1	0	1	0.0125601	1	1.12438	FALSE	0	SRD5A2	81	0	0	0	FALSE	0	SRD5A2	0	701.683
0	96.2715	0	0.326552	0	0	2	0	2	0.0264343	2	1.3816	FALSE	0	TYMS	90.5	0	0	0	FALSE	0	TYMS	0	3137.24
0	0	0	0.289924	0	0	1	0	1	0.0125601	1	1.12438	FALSE	0	FABP4	81	0	0	0	FALSE	0	FABP4	0	262532
0	0	0	0.289924	0	0	1	0	1	0.0125601	1	1.12438	FALSE	0	FABP3	81	0	0	0	FALSE	0	FABP3	0	183159
0	0	0	0.289924	0	0	1	0	1	0.0125601	1	1.12438	FALSE	0	TPMT	81	0	0	0	FALSE	0	TPMT	0	11362.1
0	0	0	0.289924	0	0	1	0	1	0.0125601	1	1.12438	FALSE	0	ERN1	81	0	0	0	FALSE	0	ERN1	0	17249.6
0	0	0	0.289924	0	0	1	0	1	0.0125601	1	1.12438	FALSE	0	PLA2G2D	81	0	0	0	FALSE	0	PLA2G2D	0	128576
0	0	0	0.289924	0	0	1	0	1	0.0125601	1	1.12438	FALSE	0	AKR1C3	81	0	0	0	FALSE	0	AKR1C3	0	46000.2
0	0	0	0.289924	0	0	1	0	1	0.0125601	1	1.12438	FALSE	0	LDHA	81	0	0	0	FALSE	0	LDHA	0	204514
0	0	0	0.289924	0	0	1	0	1	0.0125601	1	1.12438	FALSE	0	LDHB	81	0	0	0	FALSE	0	LDHB	0	22852.5
0	96.2715	0	0.326552	0	0	2	0	2	0.0264343	2	1.3816	FALSE	0	AKR1C2	90.5	0	0	0	FALSE	0	AKR1C2	0	6437.4
0	96.2715	0	0.326552	0	0	2	0	2	0.0264343	2	1.3816	FALSE	0	IDO1	90.5	0	0	0	FALSE	0	IDO1	0	6437.46
0	1191.05	0	0.397135	0	0	4	0	4	0.0819756	4	1.69108	FALSE	0	AKR1B1	95.25	0	0	0	FALSE	0	AKR1B1	0	26337.2
0	449.874	0	0.346591	0	0	3	0	3	0.0681014	3	1.56003	FALSE	0	CES1	93.6667	0	0	0	FALSE	0	CES1	0	44935.1
0	449.874	0	0.346591	0	0	3	0	3	0.0681014	3	1.56003	FALSE	0	CES2	93.6667	0	0	0	FALSE	0	CES2	0	44935.2
0	1191.05	0	0.397135	0	0	4	0	4	0.0819756	4	1.69108	FALSE	0	HCAR2	95.25	0	0	0	FALSE	0	HCAR2	0	26337.2
0	0	0	0.289924	0	0	1	0	1	0.0125601	1	1.12438	FALSE	0	PARP1	81	0	0	0	FALSE	0	PARP1	0	701.683
0	96.2715	0	0.326552	0	0	2	0	2	0.0264343	2	1.3816	FALSE	0	PIM1	90.5	0	0	0	FALSE	0	PIM1	0	48852.5
0	96.2715	0	0.326552	0	0	2	0	2	0.0264343	2	1.3816	FALSE	0	EGLN3	90.5	0	0	0	FALSE	0	EGLN3	0	324518
0	96.2715	0	0.326552	0	0	2	0	2	0.0264343	2	1.3816	FALSE	0	RARG	90.5	0	0	0	FALSE	0	RARG	0	36324.9
0	96.2715	0	0.326552	0	0	2	0	2	0.0264343	2	1.3816	FALSE	0	RARB	90.5	0	0	0	FALSE	0	RARB	0	289648
0	0	0	0.289924	0	0	1	0	1	0.0125601	1	1.12438	FALSE	0	SLC22A6	81	0	0	0	FALSE	0	SLC22A6	0	701.683
0	96.2715	0	0.326552	0	0	2	0	2	0.0264343	2	1.3816	FALSE	0	FOLH1	90.5	0	0	0	FALSE	0	FOLH1	0	3137.24
0	0	0	0.289924	0	0	1	0	1	0.0125601	1	1.12438	FALSE	0	SLC6A4	81	0	0	0	FALSE	0	SLC6A4	0	701.683
0	449.874	0	0.346591	0	0	3	0	3	0.0681014	3	1.56003	FALSE	0	SLC6A3	93.6667	0	0	0	FALSE	0	SLC6A3	0	18157.6
0	96.2715	0	0.326552	0	0	2	0	2	0.0264343	2	1.3816	FALSE	0	AKR1C1	90.5	0	0	0	FALSE	0	AKR1C1	0	3137.24
0	1191.05	0	0.397135	0	0	4	0	4	0.0819756	4	1.69108	FALSE	0	ACHE	95.25	0	0	0	FALSE	0	ACHE	0	26337.2
0	96.2715	0	0.326552	0	0	2	0	2	0.0264343	2	1.3816	FALSE	0	SLC16A1	90.5	0	0	0	FALSE	0	SLC16A1	0	3137.24
0	0	0	0.289924	0	0	1	0	1	0.0125601	1	1.12438	FALSE	0	SLC7A11	81	0	0	0	FALSE	0	SLC7A11	0	200366
0	0	0	0.289924	0	0	1	0	1	0.0125601	1	1.12438	FALSE	0	PLEC	81	0	0	0	FALSE	0	PLEC	0	200366
0	96.2715	0	0.326552	0	0	2	0	2	0.0264343	2	1.3816	FALSE	0	RARA	90.5	0	0	0	FALSE	0	RARA	0	3137.24
0	0	0	0.289924	0	0	1	0	1	0.0125601	1	1.12438	FALSE	0	PRKCD	81	0	0	0	FALSE	0	PRKCD	0	126686
0	0	0	0.289924	0	0	1	0	1	0.0125601	1	1.12438	FALSE	0	PRKCA	81	0	0	0	FALSE	0	PRKCA	0	4440.05
0	0	0	0.289924	0	0	1	0	1	0.0125601	1	1.12438	FALSE	0	ALB	81	0	0	0	FALSE	0	ALB	0	146119
0	0	0	0.289924	0	0	1	0	1	0.0125601	1	1.12438	FALSE	0	ANPEP	81	0	0	0	FALSE	0	ANPEP	0	378177
0	0	0	0.289924	0	0	1	0	1	0.0125601	1	1.12438	FALSE	0	DHODH	81	0	0	0	FALSE	0	DHODH	0	924777
0	0	0	0.289924	0	0	1	0	1	0.0125601	1	1.12438	FALSE	0	DPP4	81	0	0	0	FALSE	0	DPP4	0	2.37521e+06
0	96.2715	0	0.326552	0	0	2	0	2	0.0264343	2	1.3816	FALSE	0	TTR	90.5	0	0	0	FALSE	0	TTR	0	3137.24
0	0	0	0.289924	0	0	1	0	1	0.0125601	1	1.12438	FALSE	0	ENPEP	81	0	0	0	FALSE	0	ENPEP	0	61996.4
0	0	0	0.289924	0	0	1	0	1	0.0125601	1	1.12438	FALSE	0	PLAU	81	0	0	0	FALSE	0	PLAU	0	26394.4
0	0	0	0.289924	0	0	1	0	1	0.0125601	1	1.12438	FALSE	0	PHLPP2	81	0	0	0	FALSE	0	PHLPP2	0	167038
0	96.2715	0	0.326552	0	0	2	0	2	0.0264343	2	1.3816	FALSE	0	MAOA	90.5	0	0	0	FALSE	0	MAOA	0	3137.24
0	0	0	0.289924	0	0	1	0	1	0.0125601	1	1.12438	FALSE	0	TYR	81	0	0	0	FALSE	0	TYR	0	701.683
0	96.2715	0	0.326552	0	0	2	0	2	0.0264343	2	1.3816	FALSE	0	GSK3B	90.5	0	0	0	FALSE	0	GSK3B	0	892157
0	96.2715	0	0.326552	0	0	2	0	2	0.0264343	2	1.3816	FALSE	0	PTPN1	90.5	0	0	0	FALSE	0	PTPN1	0	892157
0	0	0	0.289924	0	0	1	0	1	0.0125601	1	1.12438	FALSE	0	PLA2G7	81	0	0	0	FALSE	0	PLA2G7	0	33724.1
0	0	0	0.289924	0	0	1	0	1	0.0125601	1	1.12438	FALSE	0	COMT	81	0	0	0	FALSE	0	COMT	0	33724
0	96.2715	0	0.326552	0	0	2	0	2	0.0264343	2	1.3816	FALSE	0	HDAC6	90.5	0	0	0	FALSE	0	HDAC6	0	5864.29
0	96.2715	0	0.326552	0	0	2	0	2	0.0264343	2	1.3816	FALSE	0	HDAC2	90.5	0	0	0	FALSE	0	HDAC2	0	57098.4
0	96.2715	0	0.326552	0	0	2	0	2	0.0264343	2	1.3816	FALSE	0	HDAC8	90.5	0	0	0	FALSE	0	HDAC8	0	84080.9
0	0	0	0.289924	0	0	1	0	1	0.0125601	1	1.12438	FALSE	0	HDAC1	81	0	0	0	FALSE	0	HDAC1	0	701.683
0	96.2715	0	0.326552	0	0	2	0	2	0.0264343	2	1.3816	FALSE	0	RXRB	90.5	0	0	0	FALSE	0	RXRB	0	176799
0	96.2715	0	0.326552	0	0	2	0	2	0.0264343	2	1.3816	FALSE	0	RXRG	90.5	0	0	0	FALSE	0	RXRG	0	176799
0	0	0	0.289924	0	0	1	0	1	0.0125601	1	1.12438	FALSE	0	ELANE	81	0	0	0	FALSE	0	ELANE	0	66959.7
0	0	0	0.289924	0	0	1	0	1	0.0125601	1	1.12438	FALSE	0	HDAC3	81	0	0	0	FALSE	0	HDAC3	0	66959.7
0	96.2715	0	0.326552	0	0	2	0	2	0.0264343	2	1.3816	FALSE	0	GPR35	90.5	0	0	0	FALSE	0	GPR35	0	4948.66
0	96.2715	0	0.326552	0	0	2	0	2	0.0264343	2	1.3816	FALSE	0	MAOB	90.5	0	0	0	FALSE	0	MAOB	0	4948.7
0	0	0	0.289924	0	0	1	0	1	0.0125601	1	1.12438	FALSE	0	PTGS2	81	0	0	0	FALSE	0	PTGS2	0	701.683
1	20043	0	0.429577	1	0	100	1	100	0.42153	0	2.48458	FALSE	0	Benzyl Benzoate	2.64	0	100	0	FALSE	0	Benzyl Benzoate	0	699822
0	644.922	0	0.362233	0	0	3	0	3	0.0694154	3	1.56003	FALSE	0	AKR1B10	100	0	0	0	FALSE	0	AKR1B10	0	18857.5
0	0.02	0	0.301383	0	0	2	0	2	0.0555413	2	1.3816	FALSE	0	METAP1	100	0	0	0	FALSE	0	METAP1	0	12229.2
0	0.02	0	0.301383	0	0	2	0	2	0.0555413	2	1.3816	FALSE	0	VCP	100	0	0	0	FALSE	0	VCP	0	12229.2
0	0.02	0	0.301383	0	0	2	0	2	0.0555413	2	1.3816	FALSE	0	CXCR2	100	0	0	0	FALSE	0	CXCR2	0	12229.2
0	0.02	0	0.301383	0	0	2	0	2	0.0555413	2	1.3816	FALSE	0	PDE10A	100	0	0	0	FALSE	0	PDE10A	0	12229.2
0	0.02	0	0.301383	0	0	2	0	2	0.0555413	2	1.3816	FALSE	0	TSPO	100	0	0	0	FALSE	0	TSPO	0	12229.2
0	0.02	0	0.301383	0	0	2	0	2	0.0555413	2	1.3816	FALSE	0	PDE7A	100	0	0	0	FALSE	0	PDE7A	0	12229.2
0	0.02	0	0.301383	0	0	2	0	2	0.0555413	2	1.3816	FALSE	0	LIPE	100	0	0	0	FALSE	0	LIPE	0	12229.2
0	0.02	0	0.301383	0	0	2	0	2	0.0555413	2	1.3816	FALSE	0	GRM1	100	0	0	0	FALSE	0	GRM1	0	12229.2
0	0.02	0	0.301383	0	0	2	0	2	0.0555413	2	1.3816	FALSE	0	GABRB3 GABRG2 GABRA1	100	0	0	0	FALSE	0	GABRB3 GABRG2 GABRA1	0	12229.2
0	0.02	0	0.301383	0	0	2	0	2	0.0555413	2	1.3816	FALSE	0	GABRA2 GABRB3 GABRG2	100	0	0	0	FALSE	0	GABRA2 GABRB3 GABRG2	0	12229.2
0	0.02	0	0.301383	0	0	2	0	2	0.0555413	2	1.3816	FALSE	0	CTRB1	100	0	0	0	FALSE	0	CTRB1	0	12229.2
0	0.02	0	0.301383	0	0	2	0	2	0.0555413	2	1.3816	FALSE	0	PDE5A	100	0	0	0	FALSE	0	PDE5A	0	12229.2
0	0.02	0	0.301383	0	0	2	0	2	0.0555413	2	1.3816	FALSE	0	EP300	100	0	0	0	FALSE	0	EP300	0	12229.2
0	0.02	0	0.301383	0	0	2	0	2	0.0555413	2	1.3816	FALSE	0	GRM2	100	0	0	0	FALSE	0	GRM2	0	12229.2
0	0.02	0	0.301383	0	0	2	0	2	0.0555413	2	1.3816	FALSE	0	CRHR1	100	0	0	0	FALSE	0	CRHR1	0	12229.2
0	0.02	0	0.301383	0	0	2	0	2	0.0555413	2	1.3816	FALSE	0	BCHE	100	0	0	0	FALSE	0	BCHE	0	12229.2
0	0.02	0	0.301383	0	0	2	0	2	0.0555413	2	1.3816	FALSE	0	HTR1A	100	0	0	0	FALSE	0	HTR1A	0	12229.2
0	0.02	0	0.301383	0	0	2	0	2	0.0555413	2	1.3816	FALSE	0	CNR1	100	0	0	0	FALSE	0	CNR1	0	12229.2
0	0.02	0	0.301383	0	0	2	0	2	0.0555413	2	1.3816	FALSE	0	CNR2	100	0	0	0	FALSE	0	CNR2	0	12229.2
0	0.02	0	0.301383	0	0	2	0	2	0.0555413	2	1.3816	FALSE	0	GPR55	100	0	0	0	FALSE	0	GPR55	0	12229.2
0	0.02	0	0.301383	0	0	2	0	2	0.0555413	2	1.3816	FALSE	0	NPY5R	100	0	0	0	FALSE	0	NPY5R	0	12229.2
0	0.02	0	0.301383	0	0	2	0	2	0.0555413	2	1.3816	FALSE	0	TNKS2	100	0	0	0	FALSE	0	TNKS2	0	12229.2
0	0.02	0	0.301383	0	0	2	0	2	0.0555413	2	1.3816	FALSE	0	PIK3CB	100	0	0	0	FALSE	0	PIK3CB	0	12229.2
0	0.02	0	0.301383	0	0	2	0	2	0.0555413	2	1.3816	FALSE	0	CDK5R1 CDK5	100	0	0	0	FALSE	0	CDK5R1 CDK5	0	12229.2
0	0.02	0	0.301383	0	0	2	0	2	0.0555413	2	1.3816	FALSE	0	MAPK11	100	0	0	0	FALSE	0	MAPK11	0	12229.2
0	0.02	0	0.301383	0	0	2	0	2	0.0555413	2	1.3816	FALSE	0	GABRB3 GABRA3 GABRG2	100	0	0	0	FALSE	0	GABRB3 GABRA3 GABRG2	0	12229.2
0	0.02	0	0.301383	0	0	2	0	2	0.0555413	2	1.3816	FALSE	0	GABRB3 GABRG2 GABRA5	100	0	0	0	FALSE	0	GABRB3 GABRG2 GABRA5	0	12229.2
0	0.02	0	0.301383	0	0	2	0	2	0.0555413	2	1.3816	FALSE	0	GRM5	100	0	0	0	FALSE	0	GRM5	0	12229.2
0	0.02	0	0.301383	0	0	2	0	2	0.0555413	2	1.3816	FALSE	0	TMIGD3	100	0	0	0	FALSE	0	TMIGD3	0	12229.2
0	0.02	0	0.301383	0	0	2	0	2	0.0555413	2	1.3816	FALSE	0	CYP11B1	100	0	0	0	FALSE	0	CYP11B1	0	12229.2
0	0.02	0	0.301383	0	0	2	0	2	0.0555413	2	1.3816	FALSE	0	PPP1CA	100	0	0	0	FALSE	0	PPP1CA	0	12229.2
0	0.02	0	0.301383	0	0	2	0	2	0.0555413	2	1.3816	FALSE	0	CYP11B2	100	0	0	0	FALSE	0	CYP11B2	0	12229.2
0	0.02	0	0.301383	0	0	2	0	2	0.0555413	2	1.3816	FALSE	0	HTR6	100	0	0	0	FALSE	0	HTR6	0	12229.2
0	0.02	0	0.301383	0	0	2	0	2	0.0555413	2	1.3816	FALSE	0	C1R	100	0	0	0	FALSE	0	C1R	0	12229.2
0	0.02	0	0.301383	0	0	2	0	2	0.0555413	2	1.3816	FALSE	0	PDGFRB	100	0	0	0	FALSE	0	PDGFRB	0	12229.2
0	0.02	0	0.301383	0	0	2	0	2	0.0555413	2	1.3816	FALSE	0	CCNE2 CDK2 CCNE1	100	0	0	0	FALSE	0	CCNE2 CDK2 CCNE1	0	12229.2
0	0.02	0	0.301383	0	0	2	0	2	0.0555413	2	1.3816	FALSE	0	KDR	100	0	0	0	FALSE	0	KDR	0	12229.2
0	0.02	0	0.301383	0	0	2	0	2	0.0555413	2	1.3816	FALSE	0	EPHX1	100	0	0	0	FALSE	0	EPHX1	0	12229.2
0	0.02	0	0.301383	0	0	2	0	2	0.0555413	2	1.3816	FALSE	0	GRM4	100	0	0	0	FALSE	0	GRM4	0	12229.2
0	0.02	0	0.301383	0	0	2	0	2	0.0555413	2	1.3816	FALSE	0	CDK2	100	0	0	0	FALSE	0	CDK2	0	12229.2
0	0.02	0	0.301383	0	0	2	0	2	0.0555413	2	1.3816	FALSE	0	OPRD1	100	0	0	0	FALSE	0	OPRD1	0	12229.2
0	0.02	0	0.301383	0	0	2	0	2	0.0555413	2	1.3816	FALSE	0	OPRK1	100	0	0	0	FALSE	0	OPRK1	0	12229.2
0	0.02	0	0.301383	0	0	2	0	2	0.0555413	2	1.3816	FALSE	0	TNKS	100	0	0	0	FALSE	0	TNKS	0	12229.2
0	0.02	0	0.301383	0	0	2	0	2	0.0555413	2	1.3816	FALSE	0	LRRK2	100	0	0	0	FALSE	0	LRRK2	0	12229.2
0	0.02	0	0.301383	0	0	2	0	2	0.0555413	2	1.3816	FALSE	0	CTSK	100	0	0	0	FALSE	0	CTSK	0	12229.2
0	0.02	0	0.301383	0	0	2	0	2	0.0555413	2	1.3816	FALSE	0	CTSL	100	0	0	0	FALSE	0	CTSL	0	12229.2
0	0.02	0	0.301383	0	0	2	0	2	0.0555413	2	1.3816	FALSE	0	CTSB	100	0	0	0	FALSE	0	CTSB	0	12229.2
0	0.02	0	0.301383	0	0	2	0	2	0.0555413	2	1.3816	FALSE	0	LTA4H	100	0	0	0	FALSE	0	LTA4H	0	12229.2
0	0.02	0	0.301383	0	0	2	0	2	0.0555413	2	1.3816	FALSE	0	HCRTR2	100	0	0	0	FALSE	0	HCRTR2	0	12229.2
0	0.02	0	0.301383	0	0	2	0	2	0.0555413	2	1.3816	FALSE	0	P2RX7	100	0	0	0	FALSE	0	P2RX7	0	12229.2
0	644.922	0	0.362233	0	0	3	0	3	0.0694154	3	1.56003	FALSE	0	TLR9	100	0	0	0	FALSE	0	TLR9	0	18857.5
0	0.02	0	0.301383	0	0	2	0	2	0.0555413	2	1.3816	FALSE	0	FAAH	100	0	0	0	FALSE	0	FAAH	0	12229.2
0	0.02	0	0.301383	0	0	2	0	2	0.0555413	2	1.3816	FALSE	0	RGS4	100	0	0	0	FALSE	0	RGS4	0	12229.2
0	0.02	0	0.301383	0	0	2	0	2	0.0555413	2	1.3816	FALSE	0	RGS8	100	0	0	0	FALSE	0	RGS8	0	12229.2
0	0.02	0	0.301383	0	0	2	0	2	0.0555413	2	1.3816	FALSE	0	PTAFR	100	0	0	0	FALSE	0	PTAFR	0	12229.2
0	0.02	0	0.301383	0	0	2	0	2	0.0555413	2	1.3816	FALSE	0	SCARB1	100	0	0	0	FALSE	0	SCARB1	0	12229.2
0	0.02	0	0.301383	0	0	2	0	2	0.0555413	2	1.3816	FALSE	0	PTK2	100	0	0	0	FALSE	0	PTK2	0	12229.2
0	0.02	0	0.301383	0	0	2	0	2	0.0555413	2	1.3816	FALSE	0	DUSP3	100	0	0	0	FALSE	0	DUSP3	0	12229.2
0	0.02	0	0.301383	0	0	2	0	2	0.0555413	2	1.3816	FALSE	0	BDKRB2	100	0	0	0	FALSE	0	BDKRB2	0	12229.2
0	0.02	0	0.301383	0	0	2	0	2	0.0555413	2	1.3816	FALSE	0	DHFR	100	0	0	0	FALSE	0	DHFR	0	12229.2
0	0.02	0	0.301383	0	0	2	0	2	0.0555413	2	1.3816	FALSE	0	TNFRSF1A	100	0	0	0	FALSE	0	TNFRSF1A	0	12229.2
0	0.02	0	0.301383	0	0	2	0	2	0.0555413	2	1.3816	FALSE	0	CCNB3 CDK1 CCNB1 CCNB2	100	0	0	0	FALSE	0	CCNB3 CDK1 CCNB1 CCNB2	0	12229.2
0	0.02	0	0.301383	0	0	2	0	2	0.0555413	2	1.3816	FALSE	0	CSNK1D	100	0	0	0	FALSE	0	CSNK1D	0	12229.2
0	0.02	0	0.301383	0	0	2	0	2	0.0555413	2	1.3816	FALSE	0	KIF11	100	0	0	0	FALSE	0	KIF11	0	12229.2
0	0.02	0	0.301383	0	0	2	0	2	0.0555413	2	1.3816	FALSE	0	PABPC1	100	0	0	0	FALSE	0	PABPC1	0	12229.2
0	0.02	0	0.301383	0	0	2	0	2	0.0555413	2	1.3816	FALSE	0	CASP3	100	0	0	0	FALSE	0	CASP3	0	12229.2
0	0.02	0	0.301383	0	0	2	0	2	0.0555413	2	1.3816	FALSE	0	CASP7	100	0	0	0	FALSE	0	CASP7	0	12229.2
0	0.02	0	0.301383	0	0	2	0	2	0.0555413	2	1.3816	FALSE	0	GPBAR1	100	0	0	0	FALSE	0	GPBAR1	0	12229.2
1	20043	0	0.429577	1	0	100	1	100	0.42153	0	2.48458	FALSE	0	Benzyl Cinnamate	2.64	0	100	0	FALSE	0	Benzyl Cinnamate	0	699822
1	34278.6	0	0.429577	1	0	100	1	100	0.210618	0	2.48458	FALSE	0	Cinnamic Acid	2.06	0	100	0	FALSE	0	Cinnamic Acid	0	189426
0	0	0	0.300789	0	0	1	0	1	0.0138742	1	1.12438	FALSE	0	TLR4	100	0	0	0	FALSE	0	TLR4	0	885.209
0	0	0	0.300789	0	0	1	0	1	0.0138742	1	1.12438	FALSE	0	TRPA1	100	0	0	0	FALSE	0	TRPA1	0	885.209
0	0	0	0.300789	0	0	1	0	1	0.0138742	1	1.12438	FALSE	0	ALOX5	100	0	0	0	FALSE	0	ALOX5	0	885.209
0	0	0	0.300789	0	0	1	0	1	0.0138742	1	1.12438	FALSE	0	MMP1	100	0	0	0	FALSE	0	MMP1	0	885.209
0	0	0	0.300789	0	0	1	0	1	0.0138742	1	1.12438	FALSE	0	CAPN2	100	0	0	0	FALSE	0	CAPN2	0	885.209
0	0	0	0.300789	0	0	1	0	1	0.0138742	1	1.12438	FALSE	0	CAPN1	100	0	0	0	FALSE	0	CAPN1	0	885.209
0	0	0	0.300789	0	0	1	0	1	0.0138742	1	1.12438	FALSE	0	AHR	100	0	0	0	FALSE	0	AHR	0	885.209
0	0	0	0.300789	0	0	1	0	1	0.0138742	1	1.12438	FALSE	0	RNPEP	100	0	0	0	FALSE	0	RNPEP	0	885.209
0	0	0	0.300789	0	0	1	0	1	0.0138742	1	1.12438	FALSE	0	KMO	100	0	0	0	FALSE	0	KMO	0	885.209
0	0	0	0.300789	0	0	1	0	1	0.0138742	1	1.12438	FALSE	0	EGFR	100	0	0	0	FALSE	0	EGFR	0	885.209
0	0	0	0.300789	0	0	1	0	1	0.0138742	1	1.12438	FALSE	0	F3	100	0	0	0	FALSE	0	F3	0	885.209
0	0	0	0.300789	0	0	1	0	1	0.0138742	1	1.12438	FALSE	0	PPARA	100	0	0	0	FALSE	0	PPARA	0	885.209
0	0	0	0.300789	0	0	1	0	1	0.0138742	1	1.12438	FALSE	0	CPA3	100	0	0	0	FALSE	0	CPA3	0	885.209
0	0	0	0.300789	0	0	1	0	1	0.0138742	1	1.12438	FALSE	0	PGR	100	0	0	0	FALSE	0	PGR	0	885.209
0	0	0	0.300789	0	0	1	0	1	0.0138742	1	1.12438	FALSE	0	KDM6B	100	0	0	0	FALSE	0	KDM6B	0	885.209
0	0	0	0.300789	0	0	1	0	1	0.0138742	1	1.12438	FALSE	0	KDM4C	100	0	0	0	FALSE	0	KDM4C	0	885.209
0	0	0	0.300789	0	0	1	0	1	0.0138742	1	1.12438	FALSE	0	PAM	100	0	0	0	FALSE	0	PAM	0	885.209
0	0	0	0.300789	0	0	1	0	1	0.0138742	1	1.12438	FALSE	0	FDPS	100	0	0	0	FALSE	0	FDPS	0	885.209
0	0	0	0.300789	0	0	1	0	1	0.0138742	1	1.12438	FALSE	0	PTGDR2	100	0	0	0	FALSE	0	PTGDR2	0	885.209
0	0	0	0.300789	0	0	1	0	1	0.0138742	1	1.12438	FALSE	0	PTGER4	100	0	0	0	FALSE	0	PTGER4	0	885.209
0	0	0	0.300789	0	0	1	0	1	0.0138742	1	1.12438	FALSE	0	CCR2	100	0	0	0	FALSE	0	CCR2	0	885.209
0	0	0	0.300789	0	0	1	0	1	0.0138742	1	1.12438	FALSE	0	RELA	100	0	0	0	FALSE	0	RELA	0	885.209
0	0	0	0.300789	0	0	1	0	1	0.0138742	1	1.12438	FALSE	0	CHRNA4 CHRNB2	100	0	0	0	FALSE	0	CHRNA4 CHRNB2	0	885.209
0	0	0	0.300789	0	0	1	0	1	0.0138742	1	1.12438	FALSE	0	GRK2	100	0	0	0	FALSE	0	GRK2	0	885.209
0	0	0	0.300789	0	0	1	0	1	0.0138742	1	1.12438	FALSE	0	ACE	100	0	0	0	FALSE	0	ACE	0	885.209
0	0	0	0.300789	0	0	1	0	1	0.0138742	1	1.12438	FALSE	0	FEN1	100	0	0	0	FALSE	0	FEN1	0	885.209
0	0	0	0.300789	0	0	1	0	1	0.0138742	1	1.12438	FALSE	0	KDM2A	100	0	0	0	FALSE	0	KDM2A	0	885.209
0	0	0	0.300789	0	0	1	0	1	0.0138742	1	1.12438	FALSE	0	NOTUM	100	0	0	0	FALSE	0	NOTUM	0	885.209
0	0	0	0.300789	0	0	1	0	1	0.0138742	1	1.12438	FALSE	0	REN	100	0	0	0	FALSE	0	REN	0	885.209
0	0	0	0.300789	0	0	1	0	1	0.0138742	1	1.12438	FALSE	0	BBOX1	100	0	0	0	FALSE	0	BBOX1	0	885.209
0	0	0	0.300789	0	0	1	0	1	0.0138742	1	1.12438	FALSE	0	KDM4E	100	0	0	0	FALSE	0	KDM4E	0	885.209
0	0	0	0.300789	0	0	1	0	1	0.0138742	1	1.12438	FALSE	0	KDM3A	100	0	0	0	FALSE	0	KDM3A	0	885.209
0	0	0	0.300789	0	0	1	0	1	0.0138742	1	1.12438	FALSE	0	KDM5C	100	0	0	0	FALSE	0	KDM5C	0	885.209
0	0	0	0.300789	0	0	1	0	1	0.0138742	1	1.12438	FALSE	0	KDM4A	100	0	0	0	FALSE	0	KDM4A	0	885.209
0	0	0	0.300789	0	0	1	0	1	0.0138742	1	1.12438	FALSE	0	CSNK2A1	100	0	0	0	FALSE	0	CSNK2A1	0	885.209
0	0	0	0.300789	0	0	1	0	1	0.0138742	1	1.12438	FALSE	0	CSNK2A2	100	0	0	0	FALSE	0	CSNK2A2	0	885.209
0	0	0	0.300789	0	0	1	0	1	0.0138742	1	1.12438	FALSE	0	PTPRG	100	0	0	0	FALSE	0	PTPRG	0	885.209
0	0	0	0.300789	0	0	1	0	1	0.0138742	1	1.12438	FALSE	0	NR4A1	100	0	0	0	FALSE	0	NR4A1	0	885.209
0	0	0	0.300789	0	0	1	0	1	0.0138742	1	1.12438	FALSE	0	SAE1 UBA2	100	0	0	0	FALSE	0	SAE1 UBA2	0	885.209
0	0	0	0.300789	0	0	1	0	1	0.0138742	1	1.12438	FALSE	0	ERCC5	100	0	0	0	FALSE	0	ERCC5	0	885.209
0	0	0	0.300789	0	0	1	0	1	0.0138742	1	1.12438	FALSE	0	CPA1	100	0	0	0	FALSE	0	CPA1	0	885.209
0	0	0	0.300789	0	0	1	0	1	0.0138742	1	1.12438	FALSE	0	CPB2	100	0	0	0	FALSE	0	CPB2	0	885.209
0	0	0	0.300789	0	0	1	0	1	0.0138742	1	1.12438	FALSE	0	GRIN1	100	0	0	0	FALSE	0	GRIN1	0	885.209
0	0	0	0.300789	0	0	1	0	1	0.0138742	1	1.12438	FALSE	0	ERBB2	100	0	0	0	FALSE	0	ERBB2	0	885.209
0	0	0	0.300789	0	0	1	0	1	0.0138742	1	1.12438	FALSE	0	SLC6A2	100	0	0	0	FALSE	0	SLC6A2	0	885.209
0	0	0	0.300789	0	0	1	0	1	0.0138742	1	1.12438	FALSE	0	MAPK1	100	0	0	0	FALSE	0	MAPK1	0	885.209
0	0	0	0.300789	0	0	1	0	1	0.0138742	1	1.12438	FALSE	0	MGLL	100	0	0	0	FALSE	0	MGLL	0	885.209
0	0	0	0.300789	0	0	1	0	1	0.0138742	1	1.12438	FALSE	0	AKR1C4	100	0	0	0	FALSE	0	AKR1C4	0	885.209
0	0	0	0.300789	0	0	1	0	1	0.0138742	1	1.12438	FALSE	0	GSR	100	0	0	0	FALSE	0	GSR	0	885.209
0	0	0	0.300789	0	0	1	0	1	0.0138742	1	1.12438	FALSE	0	HSD17B3	100	0	0	0	FALSE	0	HSD17B3	0	885.209
